# Supplementary material for: Genetic and QTL analyses of sugar and acid content in sweet cherry (Prunus avium L.)
Source: Hortic Res. 2024 Nov 6;12(2):uhae310. doi: 10.1093/hr/uhae310 (PMC11818002; doi:10.1093/hr/uhae310)
Supplement: Web_Material_uhae310 [file web_material_uhae310.zip]

Archive with 2 entries (2 files):
- Supl_Fig.pdf
- Supl_Tables.pdf
